# Supplementary material for: Genetic Predisposition to Neurological Complications in Patients with COVID-19
Source: Biomolecules. 2023 Jan 9;13(1):133. doi: 10.3390/biom13010133 (PMC9855758; doi:10.3390/biom13010133)
Supplement: Supplementary file 1 [file biomolecules-13-00133-s001.zip]

Archive with 1 entries (1 files):
- biomolecules-2087901-supplementary.pdf
